# Supplementary material for: The Relationship between Urinary Incontinence, Osteoarthritis, and Musculoskeletal System Disorders
Source: J Clin Med. 2024 Apr 14;13(8):2272. doi: 10.3390/jcm13082272 (PMC11050964; doi:10.3390/jcm13082272)
Supplement: Supplementary file 1 [file jcm-13-02272-s001.zip]

Archive with 1 entries (1 files):
- jcm-2923151-supplementary.pdf
